# Supplementary material for: Why, When, and How to Treat Dynamic Forehead Lines with Botulinum Toxin Type A
Source: Toxins (Basel). 2025 Dec 17;17(12):603. doi: 10.3390/toxins17120603 (PMC12737568; doi:10.3390/toxins17120603)
Supplement: Supplementary file 1 [file toxins-17-00603-s001.zip]

Archive with 1 entries (1 files):
- toxins-3996015-supplementary.pdf
